# Supplementary material for: Retention of Activity by Antibodies Immobilized on Gold Nanoparticles of Different Sizes: Fluorometric Method of Determination and Comparative Evaluation
Source: Nanomaterials (Basel). 2021 Nov 18;11(11):3117. doi: 10.3390/nano11113117 (PMC8625478; doi:10.3390/nano11113117)
Supplement: Supplementary file 1 [file nanomaterials-11-03117-s001.zip]

Archive with 1 entries (1 files):
- nanomaterials-1444230-supplementary.pdf
